# Supplementary material for: Effectiveness of government strategies for financial protection against costs of hospitalization Care in India
Source: BMC Public Health. 2018 Apr 16;18:501. doi: 10.1186/s12889-018-5431-8 (PMC5902925; doi:10.1186/s12889-018-5431-8)
Supplement: Supplementary file 2 — Choice of Provider for hospitalization under different insurance schemes (as a percentage of all hospitalization episodes). This table was calculated by the authors using the NSS 71st Round unit level data. This table shows the extent of service provisioning under public and private facilities. (XLSX 9 kb) [file 12889_2018_5431_MOESM2_ESM.xlsx]

## Sheet: Sheet1
Additional File 2: Choice of Provider for hospitalization under different insurance schemes (as percentage of all hospitalization episodes)
Type of Insurance coverage	Choice of provider for hospitalization						N (Episodes)
	Rural		Urban		All
	Public	Private	Public	Private	Public	Private
All hospitalized	50.4	49.6	35	65	45.4	54.6	55026
Not covered	50.8	49.2	36.1	63.9	46.2	53.8	44858
Government funded health insurance	49.8	50.2	40.4	59.6	46.8	53.2	8265
Employer supported health protection	39.7	60.3	20	80	26.3	73.7	826
Arranged by household	19.1	80.9	3.9	96.1	6.2	93.8	905
