# Supplementary material for: Effectiveness of government strategies for financial protection against costs of hospitalization Care in India
Source: BMC Public Health. 2018 Apr 16;18:501. doi: 10.1186/s12889-018-5431-8 (PMC5902925; doi:10.1186/s12889-018-5431-8)
Supplement: Supplementary file 4 — Major source of finance for expenses incurred during hospitalization. This table was calculated by the authors using the NSS 71st Round unit level data. This table shows major sources of financing for households to meet their healthcare expenditure. (XLSX 10 kb) [file 12889_2018_5431_MOESM4_ESM.xlsx]

## Sheet: Sheet1
Additional Files 4: Major source for finance for expense incurred during hospitalization
Strata	Household income/savings	Borrowings	Sale of Physical Asset	Contribution from friends and relatives	Other sources	Total	N (Episodes)
Total	74..3	20.1	0.5	4.2	0.9	100	55026
Geographical location
Rural	72.7	21.8	0.6	4.2	0.8	100	29844
Urban	77.6	16.7	0.3	4.2	1.2	100	25182
Gender
Male	69	24	0.8	5.2	1	100	20496
Female	77.2	18	0.3	3.7	0.9	100	34530
Insurance Schemes
Government insurance	64.1	30.2	0.5	3.4	1.7	100	8265
Employer supported	80.1	11.1	0	3.2	5.7	100	826
Private Insurance	90.7	5.1	0.2	0.7	3.3	100	905
Not Covered	76	18.5	0.5	4.4	0.6	100	44858
Social groups
Schedule Tribes	79.7	15.6	0.5	3.3	0.8	100	6145
Schedule castes	70.5	23.9	0.3	4.1	1.2	100	9368
OBC	72	21.9	0.4	4.9	0.9	100	22053
Others	79	16.1	0.7	3.5	0.7	100	17460
UMPC quintile (rural)
Poorest	73.9	20.5	1	3.6	1	100	5389
Poor	73.5	22.2	0.5	3.4	0.5	100	5005
Middle	73.7	21.1	0.3	3.9	1	100	6081
Rich	71.5	23.1	0.3	4.4	0.8	100	6304
Richest	71.3	21.9	0.9	5.3	0.7	100	7064
UMPC quintile (urban)
Poorest	73.7	19.8	0.3	4.5	1.9	100	6083
Poor	75.3	19.5	0.3	4.1	0.8	100	5806
Middle	76.5	17.8	0.2	4.5	1	100	5457
Rich	80	14.4	0.3	4.4	0.9	100	4028
Richest	85	9.8	0.4	3.5	1.3	100	3804
Service provider
Public	80.9	15.3	0.3	2.6	0.9	100	26266
Private	68.8	24.2	0.6	5.5	0.9	100	28760
