# Supplementary material for: Effectiveness of government strategies for financial protection against costs of hospitalization Care in India
Source: BMC Public Health. 2018 Apr 16;18:501. doi: 10.1186/s12889-018-5431-8 (PMC5902925; doi:10.1186/s12889-018-5431-8)
Supplement: Supplementary file 5 — Second Major source of finance for expenses incurred during hospitalization. This table was calculated by the authors using the NSS 71st Round unit level data. This table shows the second major source of financing for households to meet the healthcare expenditure. (XLSX 11 kb) [file 12889_2018_5431_MOESM5_ESM.xlsx]

## Sheet: Sheet1
Supplementary Table 5: Second Major source for finance for expense incurred during hospitalization
Strata	Household income/savings	Borrowings	Sale of Physical Asset	Contribution from friends and relatives	Other sources	Total	N (Episodes)
Total	39.2	34.1	1	22.6	3.1	100	55026
Geographical location
Rural	39.4	34.8	1.1	22.1	2.7	100	29844
Urban	38.8	32.2	0.8	24.1	4.1	100	25182
Gender
Male	41.1	31.7	1.4	22.6	3.3	100	20496
Female	38	35.7	0.8	22.6	2.9	100	34530
Insurance Schemes
Government insurance	52.8	29.1	1.9	12.6	3.6	100	8265
Employer supported	44.4	30.9	0.6	17.2	6.9	100	826
Private Insurance	22.9	31.3	0.4	38.2	7.3	100	905
Not Covered	36.9	35	0.9	24.3	2.9	100	44858
Social groups
Schedule Tribes	35.9	41.9	1.2	18.5	2.4	100	6145
Schedule castes	41.7	33.6	0.8	21.4	2.5	100	9368
OBC	40.3	32.7	1	23.5	2.5	100	22053
Others	36.3	34.8	1.2	23.1	4.7	100	17460
UMPC quintile (rural)
Poorest	37.2	36.5	0.9	22.7	2.7	100	5389
Poor	40.9	34.9	0.8	20.5	2.9	100	5005
Middle	38.6	35.4	1	22.3	2.8	100	6081
Rich	38.7	35.6	1.2	21.2	3.4	100	6304
Richest	41.7	31.6	1.7	23.2	1.8	100	7064
UMPC quintile (urban)
Poorest	36.4	34.2	0.7	23.6	5.1	100	6083
Poor	40.7	33.4	0.7	22	3.17	100	5806
Middle	38.9	34.1	0.3	21.7	5.04	100	5457
Rich	39.6	29.1	0.8	28.8	1.74	100	4028
Richest	38.8	25.9	2.1	28.1	5.11	100	3804
Service provider
Public	35.1	38.3	0.7	22.4	3.54	100	26266
Private	41.7	31.5	1.3	22.8	2.78	100	28760
