# Supplementary material for: Effectiveness of government strategies for financial protection against costs of hospitalization Care in India
Source: BMC Public Health. 2018 Apr 16;18:501. doi: 10.1186/s12889-018-5431-8 (PMC5902925; doi:10.1186/s12889-018-5431-8)
Supplement: Supplementary file 6 — Average OOPE per hospitalization (in Rs, the median and the mean with 95% CI) by provider type and different insurance schemes. This table was calculated by the authors using the NSS 71st Round unit level data. This table shows OOPE in India in public and private provisioning under different insurance schemes. (XLSX 12 kb) [file 12889_2018_5431_MOESM6_ESM.xlsx]

## Sheet: Sheet1
Additional File 6: Average OOPE per hospitalization (in Rs- median and mean with 95% CI) by provider type and different insurance schemes
Type of insurance coverage	Type of Service Provider	OOPE						N ( Episodes)
		Rural		Urban		All
		Median	Mean	Median	Mean	Median	Mean
Total	Public	1400	4104 (3898.4-4308.9)	1300	6221 (5730.3-6710.9)	1380	4638 (4430.6-4845.6)	26266
	Private	10430	19627 (18941.7-20311.5)	11960	24861 (24056.1-25665.8)	10850	21662 (21143.1-22181.3)	28760
Government funded insurance scheme	Public	1020	3302 (2819.5-3785.7)	600	2951 (2529.9-3371.3)	950	3204 (2858.8-3549.2)	4030
	Private	10200	17042 (16080.9-18002.2)	9150	18967 (17386.2-20548.2)	10120	17741 ( 16878.8-18603.4)	4235
Employer Supported Insurance scheme	Public	2500	3895 (2703.7-5085.7)	500	5059 (2138.8-7978.8)	1250	4496 (2829.6-6161.7)	260
	Private	8450	20850 (11279.9-30420.4)	6400	18846 (15428.5-22262.8)	7200	19371 (15878.7-22864.3)	566
Arranged by household- “private “insurance	Public	4500	20852 (6454.8-35249.2)	1500	6190 (-7229.1-19608.3)	2000	13027 (3283.7-22769.5)	91
	Private	14000	16936 (12228.2-21643.5)	7050	19992 (16940.1-23043.5)	8000	19594 (16837.4-22350.3)	814
Not Covered	Public	1450	4241 (4013.8-4467.9)	1500	7026 (6431.0-7621.4)	1451	4919 (4679.2-5158.1)	21833
	Private	10500	20190 (19385.1-20994.2)	12900	26709 (25736.3-27680.9)	11300	22604 (21987.6-23220.9)	23025
