# Supplementary material for: Effectiveness of government strategies for financial protection against costs of hospitalization Care in India
Source: BMC Public Health. 2018 Apr 16;18:501. doi: 10.1186/s12889-018-5431-8 (PMC5902925; doi:10.1186/s12889-018-5431-8)
Supplement: Supplementary file 8 — Factors affecting likelihood of hospitalization in India. This table was calculated by the authors using the NSS 71st Round unit level data. It is based on a logistic regression and shows factors affecting hospitalization in India. (XLSX 9 kb) [file 12889_2018_5431_MOESM8_ESM.xlsx]

## Sheet: Sheet1
Additional File 8: Factors Affecting likelihood of hospitalization in India
Independent variable	Odds Ratio	p>|z|	95% CI
Education ( Ref: Illiterate)
Up to primary	1.15	0	1.08-1.22
Up to secondary	1.1	0	1.03-1.18
Above secondary	0.83	0	0.76-0.91
Social Groups (Ref: ST)
Scheduled caste	1.31	0	1.18-1.45
Other Backward caste	1.15	0	1.04-1.27
Others ( general)	1.14	0	1.03-1.26
Economic class (Ref: Poorest)
Poor	1.29	0	1.19-1.39
Middle	1.53	0	1.40-1.66
Rich	1.74	0	1.60-1.90
Richest	2.24	0	2.03-2.49
Insurance (ref: No insurance)
Insurance	1.06	0.12	0.98-1.14
Gender (ref: Male)
Female	1.08	0	1.03-1.13
Age (ref: 0-5 years)
6-15 years	0.48	0	0.43-0.53
16-30 years	0.79	0	0.73-0.86
31-45 years	1.08	0.07	0.99-1.17
46-60 years	1.61	0	1.47-1.75
60+ years	2.84	0	2.59-3.11
Rural-urban divide(ref: Rural)
Urban	0.9	0	0.85-0.95
